# Supplementary material for: Ethiopian progress towards achieving the global nutrition targets of 2025: analysis of sub-national trends and progress inequalities
Source: BMC Res Notes. 2020 Dec 9;13:559. doi: 10.1186/s13104-020-05408-4 (PMC7726871; doi:10.1186/s13104-020-05408-4)
Supplement: Supplementary file 1 — Additional file 1. This is an excel table showing the data used in this study and its analysis. [file 13104_2020_5408_MOESM1_ESM.xlsx]

## Sheet: Stunting
Year	National	Addis Ababa	Affar	Amhara	Bengumuz	Dire Dawa	Gambela	Harari	Oromiya	SNNP	Somali	Tigray
2011	44.4397	21.8401	50.3938	51.6208	49.1305	36.5325	27.3595	30.3355	41.4565	44.3028	33.1288	51.4949
2014	40.4	22.9	46.1	42.2	40.3	27.1	22.4	27.6	38.2	44.1	36.5	45.7
2016	38.3284	14.5929	41.1097	46.5171	42.5384	40.408	23.5272	32.2078	36.4738	38.2186	27.7679	39.2831
2019	36.8	13.9	43	41.3	40.8	25.4	17.6	34.7	35.6	36.3	30.5	48.7
Year	2011	2014	2016	2019	B	AARR		2025
Addis Ababa	21.8401	22.9	14.5929	13.9	-0.06641	6.42529	8.73606	13.1041
Affar	50.3938	46.1	41.1097	43	-0.02204	2.17989	20.1575	30.2363
Amhara	51.6208	42.2	46.5171	41.3	-0.02338	2.31088	20.6483	30.9725
Bengumuz	49.1305	40.3	42.5384	40.8	-0.02027	2.00659	19.6522	29.4783
Dire Dawa	36.5325	27.1	40.408	25.4	-0.03101	3.05341	14.613	21.9195
Gambela	27.3595	22.4	23.5272	17.6	-0.05046	4.9208	10.9438	16.4157
Harari	30.3355	27.6	32.2078	34.7	0.02036	-2.05687	12.1342	18.2013
Oromiya	41.4565	38.2	36.4738	35.6	-0.019278	1.90934	16.5826	24.8739
SNNP	44.3028	44.1	38.2186	36.3	-0.027649	2.72703	17.7211	26.5816
Somali	33.1288	36.5	27.7679	30.5	-0.01777	1.7613	13.2515	19.8773
Tigray	51.4949	45.7	39.2831	48.7	-0.01102	1.09595	20.5979	30.8969
National	44.4397	40.4	38.3284	36.8	-0.023741	2.34614	17.7759	26.6638

## Sheet: Wasting
Year	National	Addis	Affar	Amhara	Bengum	Dire	Gambela	Harari	Oromiya	SNNP	Somali	Tigray
2011	9.7	4.6	19.5	9.9	9.9	12.3	12.5	9.1	9.7	7.6	22.2	10.3
2014	8.7	3.1	24.5	9.4	16.3	11.7	14.9	4.9	7.1	6.6	27.5	14.3
2016	9.9	3.5	17.7	9.8	11.5	9.7	14.1	10.7	10.6	6	22.7	11.1
2019	7.2	2.3	13.9	7.6	6.1	5.8	12.5	4.2	4.7	6.3	21.1	9.2
Year	2011	2014	2016	2019	B	Exp(B)	AARR
National	9.7	8.7	9.9	7.2	-0.03126	0.969224	3.07765
Addis	4.6	3.1	3.5	2.3	-0.07798	0.924983	7.50171
Affar	19.5	24.5	17.7	13.9	-0.04939	0.95181	4.81901
Amhara	9.9	9.4	9.8	7.6	-0.02988	0.970562	2.9438
Bengum	9.9	16.3	11.5	6.1	-0.06723	0.93498	6.50199
Dire	12.3	11.7	9.7	5.8	-0.09395	0.910328	8.96717
Gambela	12.5	14.9	14.1	12.5	-0.001623	0.998378	0.162168
Harari	9.1	4.9	10.7	4.2	-0.06799	0.93427	6.57302
Oromiya	9.7	7.1	10.6	4.7	-0.07346	0.929173	7.08267
SNNP	7.6	6.6	6	6.3	-0.02487	0.975437	2.45633
Somali	22.2	27.5	22.7	21.1	-0.01162	0.988447	1.15527
Tigray	10.3	14.3	11.1	9.2	-0.02074	0.979474	2.05264

## Sheet: Overweight
Year	National	Addis	Affar	Amhara	Bengumuz	Dire	Gambela	Harari	Oromiya	SNNP	Somali	Tigray
2011	1.8	5.65278	2.13962	2.08116	1.73202	2.13286	0.693683	2.01579	1.53594	2.24784	1.39967	0.988549
2014	2.6	5.2	2.2	0.2	6.3	2.7	2	3.1	3	4.2	1.6	2.1
2016	2.9	7.04985	0.606498	1.27674	1.5226	1.52126	1.5625	2.24593	4.04205	2.7661	1.52501	1.27064
2019	2.1	4.5	1.6	0.8	1.6	1.6	0.5	2.5	3.2	1.4	0.8	1.9
Year	2011	2014	2016	2019	B	Exp(B)	AARR
National	1.8	2.6	2.9	2.1	0.02135	1.02158	-0.0215795	-2.15795
Addis	5.65278	5.2	7.04985	4.5	-0.01788	0.982279	0.0177211	1.77211
Affar	2.13962	2.2	0.606498	1.6	-0.07209	0.930447	0.0695528	6.95528
Amhara	2.08116	0.2	1.27674	0.8	-0.05796	0.943688	0.0563123	5.63123
Bengumuz	1.73202	6.3	1.5226	1.6	-0.0511	0.950184	0.0498164	4.98164
Dire	2.13286	2.7	1.52126	1.6	-0.05069	0.950573	0.0494267	4.94267
Gambela	0.693683	2	1.5625	0.5	-0.04578	0.955252	0.0447479	4.47479
Harari	2.01579	3.1	2.24593	2.5	0.01585	1.01598	-0.0159763	-1.59763
Oromiya	1.53594	3	4.04205	3.2	0.09512	1.09979	-0.0997908	-9.97908
SNNP	2.24784	4.2	2.7661	1.4	-0.06799	0.93427	0.0657302	6.57302
Somali	1.39967	1.6	1.52501	0.8	-0.06722	0.934989	0.0650105	6.50105
Tigray	0.988549	2.1	1.27064	1.9	0.06209	1.06406	-0.0640581	-6.40581

## Sheet: Anemia
Year	National	Addis	Affar	Amhara	Bengumuz	Dire	Gambela	Harari	Oromiya	SNNP	Somali	Tigray
2011	16.6	9.3	34.8	16.6	19.1	28.8	19.4	19.4	19.2	11.3	44	12.4
2016	23.6	16	44.7	17.2	19.2	30.1	26.1	27.7	27.3	22.5	59.5	19.7
Year	2011	2016	ln(Pt/Pt+1)	AARR
Addis	9.3	16	-0.542574	-10.8515	4.65
Affar	34.8	44.7	-0.250356	-5.00712	17.4
Amhara	16.6	17.2	-0.0355067	-0.710134	8.3
Bengumuz	19.1	19.2	-0.00522194	-0.104439	9.55
Dire	28.8	30.1	-0.0441498	-0.882996	14.4
Gambela	19.4	26.1	-0.296662	-5.93324	9.7
Harari	19.4	27.7	-0.356159	-7.12319	9.7
Oromiya	19.2	27.3	-0.351976	-7.03953	9.6
SNNP	11.3	22.5	-0.688713	-13.7743	5.65
Somali	44	59.5	-0.301787	-6.03573	22
Tigray	12.4	19.7	-0.462922	-9.25844	6.2
National	16.6	23.6	-0.351844	-7.03688	8.3

## Sheet: NEBF
Year	National	Addis	Affar	Amhara	Bengumuz	Dire	Gambella	Harari	Oromiya	SNNP	Somali	Tigray
2011	48.0382	64.3245	80.9862	28.356	55.4374	59.9504	70.4844	56.8238	53.4371	47.2104	80.9976	41.3551
2016	43.4793	43.9512	45.3748	38.8016	32.4339	35.3791	46.8735	58.5357	45.404	45.154	61.7521	27.1777
Year	2011	2016	ln(Pt/Pt+1)	AARR
Addis	64.3245	43.9512	0.380861	7.61722	19.2973	45.0271
Affar	80.9862	45.3748	0.579322	11.5864	24.2959	56.6904
Amhara	28.356	38.8016	-0.313623	-6.27246	8.50681	19.8492
Bengumuz	55.4374	32.4339	0.536051	10.721	16.6312	38.8062
Dire	59.9504	35.3791	0.527394	10.5479	17.9851	41.9652
Gambella	70.4844	46.8735	0.407938	8.15876	21.1453	49.3391
Harari	56.8238	58.5357	-0.0296817	-0.593635	17.0471	39.7767
Oromiya	53.4371	45.404	0.162905	3.2581	16.0311	37.406
SNNP	47.2104	45.154	0.0445353	0.890705	14.1631	33.0473
Somali	80.9976	61.7521	0.271291	5.42583	24.2993	56.6984
Tigray	41.3551	27.1777	0.419798	8.39596	12.4065	28.9486
National	48.0382	43.4793	0.0997116	1.99423	14.4115	33.6268
